# Supplementary material for: Nanoscale Direct-to-Biology Optimization and Structural Insights into Selective S. aureus TrmD Inhibitors
Source: J Med Chem. 2025 Dec 10;68(24):26246–62. doi: 10.1021/acs.jmedchem.5c02323 (PMC12751012; doi:10.1021/acs.jmedchem.5c02323)
Supplement: Supplementary file 2 [file jm5c02323_si_002.xlsx]

## Sheet: Tabelle1
% displaced tracer	SMILES	Well
12.2222	Fc1c(ccc(C#N)c1)CN2N=NC(C=3C=4C(=O)NC=NC4NC3)=C2	01A01
80.5556	O=C1NC=NC=2NC=C(C=3N=NN(C3)CC=4C=NN(c5ccccc5)C4)C12	01A02
65	O=C1NC=NC=2NC=C(C=3N=NN(C3)Cc4nnccc4)C12	01A03
21.6667	O=C1NC=NC=2NC=C(C=3N=NN(C3)CC[NH+]4CCCC4)C12	01A04
22.7778	O=C1NC=NC=2NC=C(C=3N=NN(C3)C(C)C)C12	01A05
51.6667	O=C1NC=NC=2NC=C(C=3N=NN(C3)C[C@@H]4O[C@@]5(COCC5)CCC4)C12	01A06
76.6667	O=C1NC=NC=2NC=C(C=3N=NN(C3)CC=4ON=C(C4)C5CC5)C12	01A07
38.3333	O=C1NC=NC=2NC=C(C=3N=NN(C3)[C@@H]4C[C@@H]5[NH2+][C@H](C4)CCC5)C12	01A08
26.1111	O=C1NC=NC=2NC=C(C=3N=NN(C3)CCC(C)C)C12	01A09
41.1111	O=C1NC=NC=2NC=C(C=3N=NN(C3)CC(=O)Nc4ccccc4)C12	01A10
43.8889	F[C@]1(F)CO[C@H](CN2N=NC(C=3C=4C(=O)NC=NC4NC3)=C2)C1	01A11
10	O=C1NC=NC=2NC=C(C=3N=NN(C3)C4(c5cc(OC)ccc5)CCC4)C12	01A12
28.8889	O=C1NC=NC=2NC=C(C=3N=NN(C3)[C@@H]4C[NH2+]CCC4)C12	01B01
57.2222	O=C1NC=NC=2NC=C(C=3N=NN(C3)CC=4N=C5N(C4)C=C(C=C5)C)C12	01B02
52.2222	O=C1NC=NC=2NC=C(C=3N=NN(c4cc5c(OCC5)cc4)C3)C12	01B03
27.2222	O=C1NC=NC=2NC=C(C=3N=NN(C3)[C@H]4c5c(ccc(c5)C)CCC4)C12	01B04
12.2222	O=C1NC=NC=2NC=C(C=3N=NN(C3)C4CC4)C12	01B05
61.6667	O=C1NC=NC=2NC=C(C=3N=NN(C3)CC4C[NH2+]C4)C12	01B06
34.4444	O=C1NC=NC=2NC=C(C=3N=NN(C3)[C@H]4CC5(OCC4)CC[NH2+]CC5)C12	01B07
42.7778	O=C1NC=NC=2NC=C(C=3N=NN(C3)CC4=Nc5c(N4)cccc5)C12	01B08
19.4444	FCCCCN1N=NC(C=2C=3C(=O)NC=NC3NC2)=C1	01B09
32.7778	O=C1NC=NC=2NC=C(C=3N=NN(C3)CC4CCCCC4)C12	01B10
16.1111	Clc1c(OC(F)(F)F)ccc(N2N=NC(C=3C=4C(=O)NC=NC4NC3)=C2)c1	01B11
20.5556	O=C1NC=NC=2NC=C(C=3N=NN(C3)CCOCC)C12	01B12
33.3333	O=C1NC=NC=2NC=C(C=3N=NN(C3)[C@H](C=4N(N=NC4)C)C)C12	01C01
27.2222	O=C1NC=NC=2NC=C(C=3N=NN(C3)CC=4OC(=NN4)C)C12	01C02
71.6667	Clc1cc2c(cc1)[C@H](N3N=NC(C=4C=5C(=O)NC=NC5NC4)=C3)CC2	01C03
41.1111	O=C1NC=NC=2NC=C(C=3N=NN(C3)CC4=NOC5=C4CCC5)C12	01C04
22.2222	FCCN1N=NC(C=2C=3C(=O)NC=NC3NC2)=C1	01C05
23.8889	O=C1NC=NC=2NC=C(C=3N=NN(C3)C[C@@H]4OCCC4)C12	01C06
17.2222	O=C1NC=NC=2NC=C(C=3N=NN(c4cc(ccc4)COC)C3)C12	01C07
26.6667	O=C1NC=NC=2NC=C(C=3N=NN(C3)CCCOC4CCC4)C12	01C08
31.1111	O=C1NC=NC=2NC=C(C=3N=NN(C3)CC4=NOC=N4)C12	01C09
25	O=C1NC=NC=2NC=C(C=3N=NN(C3)CC(=O)N(CC)CC)C12	01C10
52.2222	O=C1N(C=CC=C1)CCN2N=NC(C=3C=4C(=O)NC=NC4NC3)=C2	01C11
47.2222	FC(F)(F)[C@H]1[C@H](CN2N=NC(C=3C=4C(=O)NC=NC4NC3)=C2)CC1	01C12
33.3333	O=C(OC)[C@H]1C[C@@H](N2N=NC(C=3C=4C(=O)NC=NC4NC3)=C2)CCC1	01D01
61.1111	O=C1NC=NC=2NC=C(C=3N=NN(C3)C[C@H]4OCCOC45CCC5)C12	01D02
96.6667	O=C1NC=NC=2NC=C(C=3N=NN(C3)CC[NH+]=C(N)N)C12	01D03
20.5556	O=C1NC=NC=2NC=C(C=3N=NN(C3)[C@@H]4[C@@H](O)CC4)C12	01D04
16.1111	O=C1NC=NC=2NC=C(C=3N=NN(c4c5c(cncc5)ccc4)C3)C12	01D05
31.1111	O=C1NC=NC=2NC=C(C=3N=NN(C3)CC=4OC(=NN4)CC)C12	01D06
19.4444	O=C1NC=NC=2NC=C(C=3N=NN(c4ccc(OCC)cc4)C3)C12	01D07
9.44444	O=C1NC=NC=2NC=C(C=3N=NN(c4c(cccc4)C)C3)C12	01D08
38.8889	O=C1NC=NC=2NC=C(C=3N=NN(C3)CCN4N=CC=C4)C12	01D09
48.8889	O=C1NC=NC=2NC=C(C=3N=NN(C3)[C@H]([C@H](O)c4ccc(cc4)C)C)C12	01D10
20.5556	S1C(C(=O)OC)=C(N2N=NC(C=3C=4C(=O)NC=NC4NC3)=C2)C=C1	01D11
38.3333	O=C(OC)C1=C(ON=C1)CN2N=NC(C=3C=4C(=O)NC=NC4NC3)=C2	01D12
33.3333	O=C1NC=NC=2NC=C(C=3N=NN(c4ccc(N(C)C)cc4)C3)C12	01E01
50	Fc1c(cccc1)[C@H](N2N=NC(C=3C=4C(=O)NC=NC4NC3)=C2)C	01E02
75	S1C(=NC(=C1)CN2N=NC(C=3C=4C(=O)NC=NC4NC3)=C2)CC	01E03
46.1111	O=C1NC=NC=2NC=C(C=3N=NN(C3)CC=4N=C5N(C4)C=CC=C5)C12	01E04
11.1111	O=C(OC)CN1N=NC(C=2C=3C(=O)NC=NC3NC2)=C1	01E05
18.8889	O=C1NC=NC=2NC=C(C=3N=NN(c4cc(OC)c(OC)cc4)C3)C12	01E06
33.8889	O=C1NC=NC=2NC=C(C=3N=NN(C3)CC[NH+]4CCOCC4)C12	01E07
35	O=C1NC=NC=2NC=C(C=3N=NN(C3)CCC[NH+](C)C)C12	01E08
33.3333	O=C1NC=NC=2NC=C(C=3N=NN(C3)CC(=O)NCC)C12	01E09
16.6667	O=C1NC=NC=2NC=C(C=3N=NN(C=4C=NN(C4)C)C3)C12	01E10
31.1111	S1C(=NC(=C1)C)C[C@@H](N2N=NC(C=3C=4C(=O)NC=NC4NC3)=C2)C	01E11
34.4444	O=C1NC=NC=2NC=C(C=3N=NN(c4c(c5ccccc5)cccc4)C3)C12	01E12
74.4444	O=C1NC=NC=2NC=C(C=3N=NN(C3)CC4(C#N)CCCC4)C12	01F01
27.7778	O=C1NC=NC=2NC=C(C=3N=NN(C3)[C@H](C(=O)Nc4ccccc4)C)C12	01F02
61.6667	S(=O)(=O)(NCCN1N=NC(C=2C=3C(=O)NC=NC3NC2)=C1)C	01F03
57.2222	O=C1NC=NC=2NC=C(C=3N=NN(C3)CC=4C=NN(C4)C)C12	01F04
15.5556	O=C(N)c1nccc(N2N=NC(C=3C=4C(=O)NC=NC4NC3)=C2)c1	01F05
72.2222	S1C(=NC=C1CN2N=NC(C=3C=4C(=O)NC=NC4NC3)=C2)C(F)(F)F	01F06
10.5556	S1c2c(N=C1C)ccc(N3N=NC(C=4C=5C(=O)NC=NC5NC4)=C3)c2	01F07
5	O=C1NC=NC=2NC=C(C=3N=NN(c4cc5c(cc4)CCC5)C3)C12	01F08
52.7778	S1C(=NC(=C1)CN2N=NC(C=3C=4C(=O)NC=NC4NC3)=C2)C	01F09
84.4444	O=C1NC=NC=2NC=C(C=3N=NN(C3)Cc4c5c(ccc4)cccc5)C12	01F10
26.1111	O=C1NC=NC=2NC=C(C=3N=NN(C3)[C@@H](C45OCC(C4)C5)C)C12	01F11
78.8889	F[C@@]1(F)[C@H](CN2N=NC(C=3C=4C(=O)NC=NC4NC3)=C2)CCC1	01F12
41.6667	S(=O)(=O)(N)c1c(N2N=NC(C=3C=4C(=O)NC=NC4NC3)=C2)cccc1	01G01
71.1111	O=C1NC=NC=2NC=C(C=3N=NN(C3)CC=4OC(=NC4C)CC)C12	01G02
46.1111	O=C1NC=NC=2NC=C(C=3N=NN(C3)C[C@H]4OCC[N@H+](C4)CC(C)C)C12	01G03
32.7778	O=C1NC=NC=2NC=C(C=3N=NN(c4cc5c(cc4)CC[NH2+]C5)C3)C12	01G04
32.2222	O=C1NC=NC=2NC=C(C=3N=NN(C3)CCCO)C12	01G05
37.7778	FC(F)C=1ON=C(C1)CN2N=NC(C=3C=4C(=O)NC=NC4NC3)=C2	01G06
28.3333	O=C(N1N=NC(C=2C=3C(=O)NC=NC3NC2)=C1)C=4OC=CC4	01G07
43.8889	O=C(OC)C=1OC(=CC1)CN2N=NC(C=3C=4C(=O)NC=NC4NC3)=C2	01G08
22.7778	O=C1NC=NC=2NC=C(C=3N=NN(c4ccc(O)cc4)C3)C12	01G09
44.4444	O=C1NC=NC=2NC=C(C=3N=NN(C3)[C@@H]4C[C@@H]5[NH2+][C@H](C4)CC5)C12	01G10
55.5556	Clc1c(ccc(F)c1)[C@H](N2N=NC(C=3C=4C(=O)NC=NC4NC3)=C2)C	01G11
27.2222	S(=O)(=O)(NC(=O)CN1N=NC(C=2C=3C(=O)NC=NC3NC2)=C1)C	01G12
62.7778	FC(F)(c1nc(ccc1)CN2N=NC(C=3C=4C(=O)NC=NC4NC3)=C2)C	01H01
58.3333	O=C1NC=NC=2NC=C(C=3N=NN(C3)CC4(COC4)C)C12	01H02
32.7778	O=C1NC=NC=2NC=C(C=3N=NN(C3)CC=4OC(=CC4)C)C12	01H03
22.2222	FC(F)(F)C=1ON=C(C1)CN2N=NC(C=3C=4C(=O)NC=NC4NC3)=C2	01H04
12.7778	O=C1N(C(=O)c2c1cccc2)CCN3N=NC(C=4C=5C(=O)NC=NC5NC4)=C3	01H05
25.5556	S1c2c(N=C1C)cc(N3N=NC(C=4C=5C(=O)NC=NC5NC4)=C3)cc2	01H06
54.4444	S1CCC(OCCN2N=NC(C=3C=4C(=O)NC=NC4NC3)=C2)CC1	01H07
23.3333	O=C1N([C@H]2C(=O)NC(=O)CC2)Cc3c1ccc(N4N=NC(C=5C=6C(=O)NC=NC6NC5)=C4)c3	01H08
27.2222	O=C1NC=NC=2NC=C(C=3N=NN(C3)CC[NH+](CC)CC)C12	01H09
12.2222	Clc1cc(F)cc(N2N=NC(C=3C=4C(=O)NC=NC4NC3)=C2)c1	01H10
37.7778	O=C1NC=NC=2NC=C(C=3N=NN(C3)CC[N@H+]4CC[C@H](O)CC4)C12	01H11
32.7778	P(=O)(OCC)(OCC)CCCN1N=NC(C=2C=3C(=O)NC=NC3NC2)=C1	01H12
18.9024	O=C1NC=NC=2NC=C(C=3N=NN(c4nc(OC)ccn4)C3)C12	02A01
31.0976	O=C1NC=NC=2NC=C(C=3N=NN(C3)C[C@H]4C[C@@H](C[NH3+])CCC4)C12	02A02
34.7561	S(CC(C)C)CCCN1N=NC(C=2C=3C(=O)NC=NC3NC2)=C1	02A03
20.122	FC(F)(F)c1cc(N2N=NC(C=3C=4C(=O)NC=NC4NC3)=C2)c(OC)cc1	02A04
1.21951	O=C1NC=NC=2NC=C(C=3N=NN(c4c5NN=Cc5ccc4)C3)C12	02A05
-1.82927	O=S(C1=CC2=C(OCC2)C=C1)(N3N=NC(C4=CNC(N=CN5)=C4C5=O)=C3)=O	02A06
81.0976	O=C1NC=NC=2NC=C(C=3N=NN(C3)C[C@@H]4Oc5c(OC4)cccc5)C12	02A07
10.9756	O=C1NC=NC=2NC=C(C=3N=NN(C3)C4CCCCC4)C12	02A08
11.5854	O=C1N2N=CC=C2NC(=C1)CN3N=NC(C=4C=5C(=O)NC=NC5NC4)=C3	02A09
23.1707	O=C1NC=NC=2NC=C(C=3N=NN(C3)CCC[N@@H+]4CCOCCC4)C12	02A10
14.0244	O=C1NC=NC=2NC=C(C=3N=NN(c4c5c(ccc4)CCCC5)C3)C12	02A11
18.2927	FC(F)C1(N2N=NC(C=3C=4C(=O)NC=NC4NC3)=C2)CC1	02A12
27.439	O=C1NC=NC=2NC=C(C=3N=NN(C3)CCCCCO)C12	02B01
8.53659	O=C1NC=NC=2NC=C(C=3N=NN(c4cc5nccnc5cc4)C3)C12	02B02
0.609756	Clc1c(ccc(N2N=NC(C=3C=4C(=O)NC=NC4NC3)=C2)c1)C	02B03
10.3659	O=C1NC=NC=2NC=C(C=3N=NN(C3)C4CCOCC4)C12	02B04
3.04878	O=C1NC=NC=2NC=C(C=3N=NN(c4ccc(c5ccccc5)cc4)C3)C12	02B05
17.0732	S(=O)(=O)(N)c1ccc(N2N=NC(C=3C=4C(=O)NC=NC4NC3)=C2)cc1	02B06
84.7561	S1C(=CC=C1)CN2N=NC(C=3C=4C(=O)NC=NC4NC3)=C2	02B07
5.4878	O=C1NC=NC=2NC=C(C=3N=NN(C3)C(c4c(OC)cccc4)(C)C)C12	02B08
24.3902	Fc1c(cccc1)[C@@H](N2N=NC(C=3C=4C(=O)NC=NC4NC3)=C2)CC	02B09
36.5854	O=C(OC(C)(C)C)N1C[C@H](C=2OC=NC2CN3N=NC(C=4C=5C(=O)NC=NC5NC4)=C3)C1	02B10
10.3659	O=C1NC=NC=2NC=C(C=3N=NN(C3)CCCNC(=O)C=4N=NNC4)C12	02B11
56.0976	O=C1NC=NC=2NC=C(C=3N=NN(C3)CCO[C@@H]4COCC4)C12	02B12
32.3171	O=C1NC=NC=2NC=C(C=3N=NN(C3)Cc4nc(ccc4O)C)C12	02C01
56.0976	O=C1NC=NC=2NC=C(C=3N=NN(C3)CCC=4c5c(NC4)cccc5)C12	02C02
-1.82927	Clc1cnc(N2N=NC(C=3C=4C(=O)NC=NC4NC3)=C2)cc1	02C03
85.3659	Clc1ccc(cc1)[C@@H](O)CN2N=NC(C=3C=4C(=O)NC=NC4NC3)=C2	02C04
55.4878	Clc1cc2c(OC3(C[C@@H]2N4N=NC(C=5C=6C(=O)NC=NC6NC5)=C4)CCCC3)cc1	02C05
4.87805	O=C1NC=NC=2NC=C(C=3N=NN(C3)[C@H](C4(OC)CCC4)CO)C12	02C06
82.3171	O=C1NC=NC=2NC=C(C=3N=NN(C3)CC=4N=C5N=CC=CN5C4)C12	02C07
48.7805	O=C1NC=NC=2NC=C(C=3N=NN(C3)[C@@H]4[C@@H](O)CCOC4)C12	02C08
78.6585	O=C1NC=NC=2NC=C(C=3N=NN(C3)CC4CC[NH2+]CC4)C12	02C09
6.09756	Fc1ccc(cc1)C2(N3N=NC(C=4C=5C(=O)NC=NC5NC4)=C3)CCOCC2	02C10
42.6829	[O-]C(=O)c1ccc(cc1)CN2N=NC(C=3C=4C(=O)NC=NC4NC3)=C2	02C11
17.6829	O=C1NC=NC=2NC=C(C=3N=NN(c4ccncc4)C3)C12	02C12
23.1707	FC(F)(F)[C@@H]1CC[N@H+](CC1)CCCN2N=NC(C=3C=4C(=O)NC=NC4NC3)=C2	02D01
3.04878	Clc1c(N2N=NC(C=3C=4C(=O)NC=NC4NC3)=C2)cc(OC)cc1	02D02
6.70732	S1C(=NC=C1)N2N=NC(C=3C=4C(=O)NC=NC4NC3)=C2	02D03
23.7805	O=C1NC=NC=2NC=C(C=3N=NN(C3)C[C@H]4OCC[NH2+]C4)C12	02D04
1.82927	O=C1NC=NC=2NC=C(C=3N=NN(c4ccc(C#N)cc4)C3)C12	02D05
26.2195	O=C1NC=NC=2NC=C(C=3N=NN(C3)C[C@H]4COCC4)C12	02D06
40.8537	O=C1NC=NC=2NC=C(C=3N=NN(C3)CCNC(=O)C(C)C)C12	02D07
25	O=C1NC=NC=2NC=C(C=3N=NN(c4cc(ncc4)CO)C3)C12	02D08
20.7317	O=C1NC=NC=2NC=C(C=3N=NN(C3)[C@@H]4CC[C@@H]([NH3+])CC4)C12	02D09
10.9756	O=C1NC=NC=2NC=C(C=3N=NN(C3)[C@]45C[C@]([NH3+])(CC4)CC5)C12	02D10
75	F[C@@]1(F)[C@H](CCN2N=NC(C=3C=4C(=O)NC=NC4NC3)=C2)CCC1	02D11
17.6829	O=C1NC=NC=2NC=C(C=3N=NN(C3)Cc4c(OC)cccc4OC)C12	02D12
54.2683	O=C1NC=NC=2NC=C(C=3N=NN(C3)CC(C[NH3+])(C)C)C12	02E01
35.3659	O=C1NC=NC=2NC=C(C=3N=NN(C3)CCCC#N)C12	02E02
10.3659	O=C1NC=NC=2NC=C(C=3N=NN(C3)[C@@H]4[C@@H](O)CCCCC4)C12	02E03
16.4634	O=C1NC=NC=2NC=C(C=3N=NN(C3)CCCC[NH3+])C12	02E04
78.0488	O=C1NC=NC=2NC=C(C=3N=NN(C3)Cc4ccc(OC)cc4)C12	02E05
24.3902	O=C1NC=NC=2NC=C(C=3N=NN(C3)CC=4ON=C(N4)C5([NH3+])CCCCCC5)C12	02E06
79.878	S1C=NC(=C1)CN2N=NC(C=3C=4C(=O)NC=NC4NC3)=C2	02E07
12.8049	Clc1c(N2N=NC(C=3C=4C(=O)NC=NC4NC3)=C2)cc(N)cc1	02E08
61.5854	O=C1NC=NC=2NC=C(C=3N=NN(C3)Cc4ccc(N5N=CC=C5)cc4)C12	02E09
22.561	O=C(OC(C)(C)C)NC[C@@]1(C2(C1)CCC2)CN3N=NC(C=4C=5C(=O)NC=NC5NC4)=C3	02E10
19.5122	O=C1NC=NC=2NC=C(C=3N=NN(C3)[C@H](C(=O)N4CCCC4)C)C12	02E11
1.82927	O=C(N1N=NC(C=2C=3C(=O)NC=NC3NC2)=C1)C4=NOC=N4	02E12
20.7317	O=C1NC=NC=2NC=C(C=3N=NN(C3)[C@@H]4C[C@H](OC(C)(C)C)C4)C12	02F01
32.3171	O=C1NC=NC=2NC=C(C=3N=NN(C3)CC(=O)N4CCCCC4)C12	02F02
21.9512	Clc1c(N2N=NC(C=3C=4C(=O)NC=NC4NC3)=C2)cccc1	02F03
44.5122	O=C1O[C@H](CN2N=NC(C=3C=4C(=O)NC=NC4NC3)=C2)CN1	02F04
10.9756	O=C(OC)c1cncc(N2N=NC(C=3C=4C(=O)NC=NC4NC3)=C2)c1	02F05
1.21951	O=C1NC=NC=2NC=C(C=3N=NN(C3)CC(C)C)C12	02F06
91.4634	S1C(=NC(C(=O)N)=C1)CN2N=NC(C=3C=4C(=O)NC=NC4NC3)=C2	02F07
60.9756	O=C1NC=NC=2NC=C(C=3N=NN(C3)CC=4N=COC4C5CCC5)C12	02F08
25.6098	O=C1NC=NC2=C1C(C3=CN(C[C@@H](N)C)N=N3)=CN2	02F09
15.2439	Fc1c(N2N=NC(C=3C=4C(=O)NC=NC4NC3)=C2)cc(F)cc1	02F10
41.4634	FC(F)(F)C(=O)NCCN1N=NC(C=2C=3C(=O)NC=NC3NC2)=C1	02F11
39.0244	O=C1NC=NC=2NC=C(C=3N=NN(C3)CCOCC[NH3+])C12	02F12
70.7317	O=C1NC=NC=2NC=C(C=3N=NN(C3)CC4CCC=CCC4)C12	02G01
14.6341	Clc1c(c(N2N=NC(C=3C=4C(=O)NC=NC4NC3)=C2)ccc1)C=5[N-]N=NN5	02G02
15.2439	O=C1NC=NC=2NC=C(C=3N=NN(c4ccc(cc4)CCO)C3)C12	02G03
15.2439	F[C@@]1(F)C[C@@H](CN2N=NC(C=3C=4C(=O)NC=NC4NC3)=C2)C1	02G04
37.8049	O=C1NC=NC=2NC=C(C=3N=NN(C3)CC=4Oc5c(N4)cccc5)C12	02G05
13.4146	O=C1NC=NC=2NC=C(C=3N=NN(C3)C[C@@H](O)COC)C12	02G06
30.4878	O=C1NC=NC=2NC=C(C=3N=NN(C3)[C@@H](c4ncccn4)CC5CCCCC5)C12	02G07
11.5854	O=C(OC(C)(C)C)N[C@@]12[C@H](N3N=NC(C=4C=5C(=O)NC=NC5NC4)=C3)C[C@@H](C1)CC2	02G08
75	O=C1NC=NC=2NC=C(C=3N=NN(C3)Cc4c(cccc4)C)C12	02G09
37.8049	O=C1NC=NC=2NC=C(C=3N=NN(C3)CCN4N=CC(C#N)=C4)C12	02G10
18.2927	O=C1NC=NC=2NC=C(C=3N=NN(C3)[C@H]4c5ncccc5CCC4)C12	02G11
31.0976	O=C1NC=NC=2NC=C(C=3N=NN(C3)[C@@H]4C[C@H]([NH3+])C4)C12	02G12
21.3415	O=C1NC=NC=2NC=C(C=3N=NN(C3)CCC(=O)NC)C12	02H01
0	Clc1cc(C#N)c(N2N=NC(C=3C=4C(=O)NC=NC4NC3)=C2)cc1	02H02
48.7805	Fc1c(ccc(F)c1)CN2N=NC(C=3C=4C(=O)NC=NC4NC3)=C2	02H03
28.0488	O=C1NC=NC=2NC=C(C=3N=NN(C3)C4CC[NH2+]CC4)C12	02H04
46.3415	FC(F)(c1ccccc1)CN2N=NC(C=3C=4C(=O)NC=NC4NC3)=C2	02H05
26.8293	Fc1cc(ccc1)C[C@@H](O)CN2N=NC(C=3C=4C(=O)NC=NC4NC3)=C2	02H06
59.1463	S1CC[NH+](CC1)CCCN2N=NC(C=3C=4C(=O)NC=NC4NC3)=C2	02H07
9.14634	O=C1NC=NC=2NC=C(C=3N=NN(c4ccc(OC)cc4)C3)C12	02H08
43.9024	Clc1c(cccc1)[C@H](N2N=NC(C=3C=4C(=O)NC=NC4NC3)=C2)C	02H09
23.7805	O=C1NC=NC=2NC=C(C=3N=NN(C3)[C@@H]4CC=5N(C=CC5)CC4)C12	02H10
41.4634	Clc1ccc(cc1)[C@H](N2N=NC(C=3C=4C(=O)NC=NC4NC3)=C2)C	02H11
65.2439	Fc1cc(ccc1)C[N@H+](CCN2N=NC(C=3C=4C(=O)NC=NC4NC3)=C2)C	02H12
63.1579	S(=O)(=O)(c1cc(cc(c1)CN2N=NC(C=3C=4C(=O)NC=NC4NC3)=C2)C(F)(F)F)C	03A01
43.8596	O=C1NC=NC=2NC=C(C=3N=NN(C3)CC[NH+](C)C)C12	03A02
36.2573	O=C1NC=NC=2NC=C(C=3N=NN(C3)CC(=O)NCc4ccccc4)C12	03A03
15.7895	S(F)(F)(F)(F)(F)c1ccc(N2N=NC(C=3C=4C(=O)NC=NC4NC3)=C2)cc1	03A04
40.3509	O=C1NC=NC=2NC=C(C=3N=NN(C3)[C@H]4C(=O)NCCCC4)C12	03A05
64.9123	O=C1NC=NC=2NC=C(C=3N=NN(C3)CC4(CC#N)CC4)C12	03A06
83.6257	O=C1NC=NC=2NC=C(C=3N=NN(C3)C[C@H]4C[C@@H]5[C@@H](C5)CC4)C12	03A07
76.0234	O=C1NC=NC=2NC=C(C=3N=NN(C3)C[C@@H]4C[C@@H]5[C@@H](C5)C4)C12	03A08
97.6608	O=C1NC=NC=2NC=C(C=3N=NN(C3)Cc4cc5c(nccc5)cc4)C12	03A09
56.7251	O=C1NC=NC=2NC=C(C=3N=NN(C3)C[C@H]4OCCOC4)C12	03A10
14.0351	FC(F)(F)CN1N=NC(C=2C=3C(=O)NC=NC3NC2)=C1	03A11
18.1287	O=C1NC=NC=2NC=C(C=3N=NN(C3)[C@@H]4CC[NH2+]CCC4)C12	03A12
20.4678	O=C1NC=NC=2NC=C(C=3N=NN(c4c5c(nccc5)ccc4)C3)C12	03B01
66.6667	O=C1NC=NC=2NC=C(C=3N=NN(C3)CC(CO)(CO)C)C12	03B02
49.1228	O=C1NC=NC=2NC=C(C=3N=NN(C3)CC4=NOC(C=5OC=CC5)=C4)C12	03B03
70.7602	O=C1NC=NC=2NC=C(C=3N=NN(C3)CCN4c5c(N=C4)cccc5)C12	03B04
23.9766	O=C1NC=NC=2NC=C(C=3N=NN(c4cc(cc(c4)C)C)C3)C12	03B05
70.1754	Fc1cc2c(OC3(C[C@@H]2N4N=NC(C=5C=6C(=O)NC=NC6NC5)=C4)CCC3)cc1	03B06
16.3743	Fc1ccc(cc1)[C@@H](N2N=NC(C=3C=4C(=O)NC=NC4NC3)=C2)C(=O)N	03B07
49.7076	O=C1NC=NC=2NC=C(C=3N=NN(C3)CC=4OC(=NC4C)C)C12	03B08
14.6199	FC(F)(F)c1ccc(N2N=NC(C=3C=4C(=O)NC=NC4NC3)=C2)cc1	03B09
57.8947	O=C(OC)CCCN1N=NC(C=2C=3C(=O)NC=NC3NC2)=C1	03B10
43.8596	O=C1NC=NC=2NC=C(C=3N=NN(C3)CCOCC4CCCC4)C12	03B11
18.7135	O=C1NC=NC=2NC=C(C=3N=NN(C3)[C@H]4[C@@H](C[NH2+]C4)C)C12	03B12
28.0702	P([O-])([O-])(=O)CCN1N=NC(C=2C=3C(=O)NC=NC3NC2)=C1	03C01
40.3509	O=C1NC=NC=2NC=C(C=3N=NN(C3)[C@H](C[NH3+])C)C12	03C02
69.5906	O=C1NC=NC=2NC=C(C=3N=NN(C3)Cc4cc5OCOc5cc4)C12	03C03
16.9591	Fc1cc(N2N=NC(C=3C=4C(=O)NC=NC4NC3)=C2)cc(c1)C	03C04
59.0643	O=C1NC=NC=2NC=C(C=3N=NN(c4cc5OCOc5cc4)C3)C12	03C05
25.1462	O=C1NC=NC=2NC=C(C=3N=NN(c4cc5NCCc5cc4)C3)C12	03C06
42.1053	O=C1NC=NC=2NC=C(C=3N=NN(C3)CCCOC(C)(C)C)C12	03C07
39.7661	O=C(OC)C=1N=C(OC1)CN2N=NC(C=3C=4C(=O)NC=NC4NC3)=C2	03C08
58.4795	O=C1NC=NC=2NC=C(C=3N=NN(C3)C[C@H]4[NH2+]CCC4)C12	03C09
63.1579	O=C1NC=NC=2NC=C(C=3N=NN(C3)C[C@@H](c4ncccc4)C)C12	03C10
28.655	O=C1NC=NC=2NC=C(C=3N=NN(C3)CCOC)C12	03C11
73.6842	O=C1NC=NC=2NC=C(C=3N=NN(C3)C[C@@H]4C[NH2+]CC4)C12	03C12
65.4971	O=C1NC=NC=2NC=C(C=3N=NN(C3)C[C@H](O)c4ccc(cc4)C)C12	03D01
27.4854	S1(=O)(=O)C=2SC=CC2[C@@H](N3N=NC(C=4C=5C(=O)NC=NC5NC4)=C3)C[C@H]1C	03D02
38.5965	O=C1NC=NC=2NC=C(C=3N=NN(C3)C[C@H](O)Cc4ccccc4)C12	03D03
51.462	O=C(OCC)C12C3(OC(CN4N=NC(C=5C=6C(=O)NC=NC6NC5)=C4)(C1)C2)CCOCC3	03D04
2.33918	O=C1NC=NC=2NC=C(C=3N=NN(c4ccc(N)cc4)C3)C12	03D05
23.9766	O=C1NC=NC=2NC=C(C=3N=NN(C3)C(COC)COC)C12	03D06
27.4854	O=C1NC=NC=2NC=C(C=3N=NN(C3)[C@@H]4C[NH2+]CC4)C12	03D07
10.5263	O=C(OC)c1ccc(N2N=NC(C=3C=4C(=O)NC=NC4NC3)=C2)cc1	03D08
25.1462	O=C1NC=NC=2NC=C(C=3N=NN(C3)[C@H]4[C@H](OCC)CCCC4)C12	03D09
56.7251	O=C1NC=NC2=C1C(C3=CN(C[C@H]4COCCO4)N=N3)=CN2	03D10
74.8538	Clc1cc(ccc1)CN2N=NC(C=3C=4C(=O)NC=NC4NC3)=C2	03D11
70.7602	FC(F)(F)[C@@H](O)CN1N=NC(C=2C=3C(=O)NC=NC3NC2)=C1	03D12
26.9006	O=C1NC=NC=2NC=C(C=3N=NN(C3)[C@H]4COCC4)C12	03E01
27.4854	O=C1NC=NC=2NC=C(C=3N=NN(C3)[C@H]4C(=O)N(CC4)C)C12	03E02
40.3509	O=C1NC=NC=2NC=C(C=3N=NN(C3)CC[N@@H+]4C[C@H]([NH+](C)C)CC4)C12	03E03
84.7953	Fc1ccc(cc1)CN2N=NC(C=3C=4C(=O)NC=NC4NC3)=C2	03E04
87.1345	O=C1NC=NC=2NC=C(C=3N=NN(C3)CC[NH2+]CC)C12	03E05
33.9181	FC(F)(F)[C@@H]1[C@H](CN2N=NC(C=3C=4C(=O)NC=NC4NC3)=C2)C1	03E06
69.0058	O=C1NC=NC=2NC=C(C=3N=NN(C3)CC4(C#N)CCCCC4)C12	03E07
22.807	Clc1cc(Cl)cc(N2N=NC(C=3C=4C(=O)NC=NC4NC3)=C2)c1	03E08
66.0819	O=C1NC=NC=2NC=C(C=3N=NN(C3)CCC[NH+]4CCOCC4)C12	03E09
68.4211	O=C1NC=NC=2NC=C(C=3N=NN(C3)CCC[NH3+])C12	03E10
38.5965	O=C1NC=NC=2NC=C(C=3N=NN(C3)CC4CCCC4)C12	03E11
80.117	O=C1NC=NC=2NC=C(C=3N=NN(C3)CCCOc4cc(N(C)C)ccc4)C12	03E12
56.1404	O=C1NC=NC=2NC=C(C=3N=NN(C3)C[C@@H]([NH3+])C)C12	03F01
35.0877	O=C1NC=NC=2NC=C(C=3N=NN(C3)CC4=NOC(=C4)C)C12	03F02
9.94152	O=C(OC)c1nccc(N2N=NC(C=3C=4C(=O)NC=NC4NC3)=C2)c1	03F03
21.6374	O=C1NC=NC=2NC=C(C=3N=NN(c4c5c(ccnc5)ccc4)C3)C12	03F04
33.3333	O=C1NC=NC=2NC=C(C=3N=NN(c4nc(OC)nc(OC)n4)C3)C12	03F05
25.731	O=C(OC)C=1N2C(=NC(=C2)CN3N=NC(C=4C=5C(=O)NC=NC5NC4)=C3)C=CC1	03F06
50.8772	Fc1cc(c(cc1)[C@@H](N2N=NC(C=3C=4C(=O)NC=NC4NC3)=C2)C)C	03F07
76.0234	O=C1NC=NC=2NC=C(C=3N=NN(C3)CC4(COC4)CC)C12	03F08
24.5614	Fc1cc(F)cc(N2N=NC(C=3C=4C(=O)NC=NC4NC3)=C2)c1	03F09
18.1287	O=C1NC=NC=2NC=C(C=3N=NN(c4ncc(cc4)C)C3)C12	03F10
71.345	O=C(OC(C)(C)C)N1CC[C@@H](CCN2N=NC(C=3C=4C(=O)NC=NC4NC3)=C2)CCC1	03F11
41.5205	O=C1NC=NC=2NC=C(C=3N=NN(C3)C4C[NH2+]C4)C12	03F12
10.5263	O=C1NC=NC=2NC=C(C=3N=NN(c4cc(OC)ccc4)C3)C12	03G01
72.5146	S1N=NC=C1CN2N=NC(C=3C=4C(=O)NC=NC4NC3)=C2	03G02
21.0526	O=C1NC=NC=2NC=C(C=3N=NN(c4cc5N=C(Nc5cc4)C)C3)C12	03G03
48.538	O=C1NC=NC=2NC=C(C=3N=NN(C3)[C@@H]4c5ncccc5CC4)C12	03G04
25.1462	O=C1NC=NC=2NC=C(C=3N=NN(C4=NN(C=C4)C)C3)C12	03G05
27.4854	O=C1NC=NC=2NC=C(C=3N=NN(c4cc5N=CNc5cc4)C3)C12	03G06
37.4269	O=C1NC=NC=2NC=C(C=3N=NN(C3)C[C@@H](O)c4c(OC)cccc4)C12	03G07
9.94152	S1C(=NC(C(=O)OC)=C1)CN2N=NC(C=3C=4C(=O)NC=NC4NC3)=C2	03G08
19.2982	O=C1NC=NC=2NC=C(C=3N=NN(C3)C4COC4)C12	03G09
11.1111	O=C1NC=NC=2NC=C(C=3N=NN(C3)CC[N@H+]4CC[N@@H+](CC4)C)C12	03G10
31.5789	O=C1NC=NC=2NC=C(C=3N=NN(c4cc(ccc4)C[NH3+])C3)C12	03G11
92.9825	O=C1NC=NC=2NC=C(C=3N=NN(C3)C[C@H]4[C@H]([NH3+])CCC4)C12	03G12
56.1404	O=C1NC=NC=2NC=C(C=3N=NN(C3)C[C@@H]4C[NH2+]CCC4)C12	03H01
16.9591	O=C1NC=NC=2NC=C(C=3N=NN(C3)[C@H](C(=O)NC(C)C)C)C12	03H02
25.731	O=C1NC=NC=2NC=C(C=3N=NN(C3)CCc4nc(ccc4)C)C12	03H03
68.4211	Fc1c2c(ccc1)[C@H](N3N=NC(C=4C=5C(=O)NC=NC5NC4)=C3)CC2	03H04
39.7661	O=C1NC=NC=2NC=C(C=3N=NN(C3)CCC[NH+]4CCCC4)C12	03H05
23.9766	O=C(OC)C1(N2N=NC(C=3C=4C(=O)NC=NC4NC3)=C2)CC1	03H06
60.8187	O=C1NC=NC=2NC=C(C=3N=NN(C3)CCCc4ccccc4)C12	03H07
81.2865	O=C1NC=NC=2NC=C(C=3N=NN(C3)C[C@H]4C[NH2+]CCCC4)C12	03H08
49.7076	O=C1NC=NC=2NC=C(C=3N=NN(C3)CCCCCC[NH3+])C12	03H09
85.3801	Clc1ccc(OCCN2N=NC(C=3C=4C(=O)NC=NC4NC3)=C2)cc1	03H10
11.1111	O=C1NC=NC=2NC=C(C=3N=NN(C3)C(C)(C)C)C12	03H11
19.883	O=C1NC=NC2=C1C(C3=CN([C@H](CN)C)N=N3)=CN2	03H12
14.6199	O=C1NC=NC=2NC=C(C=3N=NN(C3)C[C@H](O)C)C12	04A01
14.6199	O=C1NC=NC=2NC=C(C=3N=NN(C3)[C@@H](c4ncccc4)CC)C12	04A02
18.7135	O=C1NC=NC=2NC=C(C=3N=NN(C3)CC(C)(C)C)C12	04A03
10.5263	O=C1NC=NC=2NC=C(C=3N=NN(C3)Cc4ccncc4)C12	04A04
32.1637	O=C1NC=NC=2NC=C(C=3N=NN(C3)[C@H]4C=CCCCC4)C12	04B01
63.1579	O=C1NC=NC=2NC=C(C=3N=NN(C=4N(N=NC4)C)C3)C12	04B02
47.3684	O=C1NC=NC=2NC=C(C=3N=NN(c4ccc(cc4)CO)C3)C12	04B03
63.1579	O=C1NC=NC=2NC=C(C=3N=NN(C3)CCO)C12	04B04
69.0058	O=C1NC=NC=2NC=C(C=3N=NN(C3)CCc4nc(cnc4)C)C12	04C01
92.3977	ClC=1SC(=CC1)CN2N=NC(C=3C=4C(=O)NC=NC4NC3)=C2	04C02
52.0468	O=C(OC(C)(C)C)N1[C@@H]([C@@H](C2CC2)CC1)CN3N=NC(C=4C=5C(=O)NC=NC5NC4)=C3	04C03
21.0526	F[C@H]1[C@H](N2N=NC(C=3C=4C(=O)NC=NC4NC3)=C2)CC1	04C04
75.4386	O=C1NC=NC=2NC=C(C=3N=NN(C3)C[C@H]4NC(=O)CCC4)C12	04D01
27.4854	O=C1NC=NC=2NC=C(C=3N=NN(C3)[C@@]4([C@H](CCCC4)C)C)C12	04D02
36.8421	O=C1NC=NC=2NC=C(C=3N=NN(C3)[C@@H]4[C@@H](OC)COC4)C12	04D03
51.462	O=C1NC=NC=2NC=C(C=3N=NN(C3)[C@@H]4[C@@H](N5N=CC=C5)COC4)C12	04D04
98.2456	FC1(F)[C@@H]2[C@@H]1CCC(CN3N=NC(C=4C=5C(=O)NC=NC5NC4)=C3)CC2	04E01
22.2222	O=C1O[C@H](CN2N=NC(C=3C=4C(=O)NC=NC4NC3)=C2)CC1	04E02
43.8596	O=C1NC=NC=2NC=C(C=3N=NN(C3)CC=4OC(=NN4)C5CC5)C12	04E03
65.4971	O=C1NC=NC=2NC=C(C=3N=NN(C3)[C@@H](c4c(OC)ccc(c4)C)C)C12	04E04
100	O=C1NC=NC=2NC=C(C=3N=NN(C3)Cc4cc(C#N)ccc4)C12	04F01
92.3977	O=C1NC=NC=2NC=C(C=3N=NN(C3)CC=4ON=CC4)C12	04F02
56.7251	O=C1NC=NC=2NC=C(C=3N=NN(C3)C[C@H](O)c4ccccc4)C12	04F03
32.7485	O=C1NC=NC=2NC=C(C=3N=NN(c4ccccc4)C3)C12	04F04
87.1345	O=C1NC=NC=2NC=C(C=3N=NN(C3)CC4=NNC=C4C)C12	04G01
89.4737	O=C1NC=NC=2NC=C(C=3N=NN(C3)CCc4ncccc4)C12	04G02
14.6199	O=C1N(CCN2N=NC(C=3C=4C(=O)NC=NC4NC3)=C2)CCN1	04G03
68.4211	S1C(=NC=C1)CN2N=NC(C=3C=4C(=O)NC=NC4NC3)=C2	04G04
87.1345	S1c2c(cccc2)C(=C1)[C@H](N3N=NC(C=4C=5C(=O)NC=NC5NC4)=C3)C	04H01
33.3333	O=C1NC=NC=2NC=C(C=3N=NN(C3)C4(C(=O)N)CC4)C12	04H02
77.7778	F[C@@]1(F)[C@H](CN2N=NC(C=3C=4C(=O)NC=NC4NC3)=C2)CCCC1	04H03
15.7895	Fc1cc(N2N=NC(C=3C=4C(=O)NC=NC4NC3)=C2)ccc1	04H04
