# Supplementary material for: Nanoscale Direct-to-Biology Optimization and Structural Insights into Selective S. aureus TrmD Inhibitors
Source: J Med Chem. 2025 Dec 10;68(24):26246–62. doi: 10.1021/acs.jmedchem.5c02323 (PMC12751012; doi:10.1021/acs.jmedchem.5c02323)
Supplement: Supplementary file 3 [file jm5c02323_si_004.csv]

Compound	SMILES	KD [µM] S. aureus TrmD	IC50 [µM] S. aureus TrmD	KD [µM] H. influenzae TrmD	KD [µM] E. coli TrmD	IC50 [µM] Trm5	MIC [µM] S. aureus	CC50 [µM] HEK293
1	O=C1NC=NC2=C1C(C3=CC=CC=C3)=CS2	19.8 ± 1.35	n.d.	24.3 ± 6.16	n.d.	n.d.	n.d.	n.d.
2	O=C1NC=NC2C1C(C(NCC3=CC=C(C=C3)CN)=O)=CS2	12.9 ± 1.10	n.d.	4.55 ± 0.31	n.d.	n.d.	n.d.	n.d.
3	O=C(NCC1=CN(CCCNC(CCCCC[N+]2=C(/C=C/C=C/C=C3N(C)C4=CC=CC=C4C/3(C)C)C(C)(C)C5=CC=CC=C52)=O)N=N1)C6=CSC(N=CN7)=C6C7=O	23.3 ± 12.6	n.d.	2.02 ± 0.66	n.d.	n.d.	n.d.	n.d.
4	CC(C1=CC=CC=C1N/2C)(C)C2=C/C=C/C=C/C3=[N+](CCCCCC(NCCCN4N=NC(C5=CNC(N=CN6)=C5C6=O)=C4)=O)C7=CC=CC=C7C3(C)C	0.659 ± 0.023	n.d.	n.d.	n.d.	n.d.	n.d.	n.d.
5	IC1=CNC(N=CN2)=C1C2=O	n.d.	n.d.	n.d.	n.d.	n.d.	n.d.	n.d.
6	O=C1NC=NC2=C1C(C#C[Si](C)(C)C)=CN2	n.d.	n.d.	n.d.	n.d.	n.d.	n.d.	n.d.
7	O=C1NC=NC2=C1C(C#C)=CN2	>100	n.d.	n.d.	n.d.	n.d.	n.d.	n.d.
8a	O=C1NC=NC2=C1C(C3=CN(CCCNC(C)=O)N=N3)=CN2	10.4 ± 1.8	n.d.	n.d.	n.d.	n.d.	n.d.	n.d.
8b	N#CC1=CC=CC(CN2N=NC(C3=CNC(N=CN4)=C3C4=O)=C2)=C1	1.82 ± 0.21	3.22 ± 1.80	>30	>30	>30	>100	>100
8c	O=C1NC=NC2=C1C(C3=CN(CC4CCC5C(F)(F)C5CC4)N=N3)=CN2	1.05 ± 0.11	0.71 ± 0.10	>30	>30	>30	>100	>100
8d	O=C1NC=NC2=C1C(C3=CN(CC4=CC=C5N=CC=CC5=C4)N=N3)=CN2	0.72 ± 0.07	0.39 ± 0.07	>30	>30	>30	>100	>100
8e	N[C@H]1[C@@H](CN2N=NC(C3=CNC(N=CN4)=C3C4=O)=C2)CCC1	1.62 ± 0.24	0.48 ± 0.06	>30	>30	>30	>100	>100
8f	O=C1NC=NC2=C1C(C3=CN(CCN/C(NC(OCC4=CC=CC=C4)=O)=N\C(OCC5=CC=CC=C5)=O)N=N3)=CN2	>100	n.d.	n.d.	n.d.	>30	12.5	n.d.
8g	O=C1NC=NC2=C1C(C3=CN(CCN/C(NC(OC(C)(C)C)=O)=N\C(OC(C)(C)C)=O)N=N3)=CN2	19.8 ± 3.1	n.d.	n.d.	n.d.	>30	>100	n.d.
8h	O=C1NC=NC2=C1C(C3=CN(CCNC(N)=N)N=N3)=CN2	2.48 ± 0.21	1.16 ± 0.12	>30	>30	>30	>100	>100
9	O=C1NC=NC2=C1C(C(O)=O)=CS2	n.d.	n.d.	n.d.	n.d.	n.d.	n.d.	n.d.
10	O=C1NC=NC2=C1C(C(NCC#C)=O)=CS2	n.d.	n.d.	n.d.	n.d.	n.d.	n.d.	n.d.
11	ClCCN	n.d.	n.d.	n.d.	n.d.	n.d.	n.d.	n.d.
12	NCCN=[N+]=[N-]	n.d.	n.d.	n.d.	n.d.	n.d.	n.d.	n.d.
13	[N-]=[N+]=NCCN/C(NC(OCC1=CC=CC=C1)=O)=N\C(OCC2=CC=CC=C2)=O	n.d.	n.d.	n.d.	n.d.	n.d.	n.d.	n.d.
14	[N-]=[N+]=NCCN/C(NC(OC(C)(C)C)=O)=N\C(OC(C)(C)C)=O	n.d.	n.d.	n.d.	n.d.	n.d.	n.d.	n.d.
15	CC(NCCCN=[N+]=[N-])=O	n.d.	n.d.	n.d.	n.d.	n.d.	n.d.	n.d.
